# Supplementary material for: Essential Role of CgErg6p in Maintaining Oxidative Stress Tolerance and Iron Homeostasis in Candida glabrata
Source: J Fungi (Basel). 2023 May 17;9(5):579. doi: 10.3390/jof9050579 (PMC10219032; doi:10.3390/jof9050579)
Supplement: Supplementary file 1 [file jof-09-00579-s001.zip]

Archive with 1 entries (1 files):
- jof-2389388-supplementary.pdf
